# Supplementary material for: Identification of upregulated NF-κB inhibitor alpha and IRAK3 targeting lncRNA following intracranial aneurysm rupture-induced subarachnoid hemorrhage
Source: BMC Neurol. 2021 May 14;21:197. doi: 10.1186/s12883-021-02156-1 (PMC8120017; doi:10.1186/s12883-021-02156-1)
Supplement: Supplementary file 1 — Additional file 1: Supplementary Table S1. The list of significantly differentially expressed RNAs (DERs) (lncRNA and mRNAs) in SAH samples relative to controls. [file 12883_2021_2156_MOESM1_ESM.xls]

## Sheet: GSE36791-test-sig
Symbol	ID	type	adj.P.Val	P.Value	logFC
SNHG6	ILMN_3248443	lncRNA	0.00012271	2.96e-07	-0.989045
INTS6-AS1	ILMN_1795243	lncRNA	0.00536869	0.000172	-0.920096
SNHG5	ILMN_2200659	lncRNA	0.0223593	0.00138	-0.917048
SNHG14	ILMN_2372082	lncRNA	0.00124196	1.7e-05	-0.836323
PRKCQ-AS1	ILMN_1893633	lncRNA	0.01228	0.000581	-0.749872
DANCR	ILMN_3248882	lncRNA	0.00175031	2.98e-05	-0.659372
EPB41L4A-AS1	ILMN_1654609	lncRNA	0.0112665	0.000513	-0.648847
LINC00342	ILMN_1699521	lncRNA	0.00319783	7.98e-05	-0.623361
LINC00339	ILMN_3194087	lncRNA	0.00580397	0.000194	-0.601434
MAPKAPK5-AS1	ILMN_1798957	lncRNA	0.00670623	0.000241	-0.587146
SNHG1	ILMN_3236713	lncRNA	0.00265804	6.02e-05	-0.578257
LINC01278	ILMN_1902658	lncRNA	0.00188009	3.38e-05	-0.559116
SND1-IT1	ILMN_1655961	lncRNA	0.0318808	0.00229	-0.556612
MIR600HG	ILMN_1719998	lncRNA	0.0163256	0.000881	-0.533016
LINC02210	ILMN_1784428	lncRNA	0.0116469	0.000538	-0.509215
MRVI1-AS1	ILMN_3181347	lncRNA	0.0226119	0.00141	0.506454
ZFAS1	ILMN_3249286	lncRNA	0.041129	0.00327	0.559509
FAM157C	ILMN_1752798	lncRNA	0.018816	0.00109	0.573993
CYP1B1-AS1	ILMN_1769112	lncRNA	0.0239653	0.00152	0.586153
LINC02035	ILMN_3236239	lncRNA	0.00312121	7.73e-05	0.655492
HCG27	ILMN_1746436	lncRNA	0.027781	0.00187	0.660302
LINC01002	ILMN_3234783	lncRNA	0.0177281	0.000993	0.676591
LINC00937	ILMN_3225471	lncRNA	0.0378781	0.0029	0.739024
LINC00265	ILMN_1809173	lncRNA	0.00793245	0.000307	0.793698
LINC01001	ILMN_3247657	lncRNA	0.00126939	1.76e-05	0.892003
FCER1A	ILMN_1688423	protein_coding	2.979e-05	1.77e-08	-1.49737
CLC	ILMN_1654875	protein_coding	0.0184747	0.00105	-1.13073
CD27	ILMN_1688959	protein_coding	1.586e-05	2.83e-09	-1.10594
IL2RB	ILMN_1684349	protein_coding	2.947e-05	1.35e-08	-1.0878
CCR7	ILMN_1715131	protein_coding	8.28e-05	1.44e-07	-1.07938
CD6	ILMN_1746565	protein_coding	3.42e-05	2.55e-08	-1.04028
BCL11B	ILMN_1665761	protein_coding	2.766e-05	1.17e-08	-1.03874
CD3D	ILMN_2261416	protein_coding	0.00031008	1.35e-06	-0.984072
EVL	ILMN_1730622	protein_coding	4.706e-05	4.73e-08	-0.980218
GZMK	ILMN_1710734	protein_coding	0.00041823	2.19e-06	-0.979855
SPOCK2	ILMN_1656287	protein_coding	2.766e-05	1.07e-08	-0.978287
FLT3LG	ILMN_2091412	protein_coding	6.487e-05	8.02e-08	-0.971476
CD7	ILMN_1792538	protein_coding	1.58e-05	2.01e-09	-0.95131
CD247	ILMN_1676924	protein_coding	8.613e-05	1.55e-07	-0.947213
FCMR	ILMN_1775542	protein_coding	6.434e-05	7.49e-08	-0.940741
LEF1	ILMN_1679185	protein_coding	6.885e-05	8.92e-08	-0.93448
TNFRSF25	ILMN_1765109	protein_coding	8.038e-05	1.33e-07	-0.933582
EOMES	ILMN_1760509	protein_coding	0.00069796	5.98e-06	-0.925517
GNLY	ILMN_1708779	protein_coding	0.0114912	0.000528	-0.8955
LDHB	ILMN_1728132	protein_coding	0.00016	4.57e-07	-0.891925
ETS1	ILMN_2122103	protein_coding	0.00111664	1.4e-05	-0.890857
CD3E	ILMN_1739794	protein_coding	0.00010823	2.47e-07	-0.885061
ITK	ILMN_1699160	protein_coding	3.334e-05	2.19e-08	-0.872471
KLRB1	ILMN_2079655	protein_coding	7.581e-05	1.17e-07	-0.861611
CD5	ILMN_1753112	protein_coding	3.383e-05	2.36e-08	-0.848791
CDC25B	ILMN_2338323	protein_coding	0.00033744	1.52e-06	-0.847199
CD2	ILMN_1695025	protein_coding	0.00010176	2.24e-07	-0.840377
ESYT1	ILMN_1761159	protein_coding	0.00016926	5.23e-07	-0.839317
STAG3	ILMN_1688279	protein_coding	0.0001304	3.23e-07	-0.83388
PCED1B	ILMN_1712431	protein_coding	2.947e-05	1.4e-08	-0.827561
RPS4X	ILMN_1810577	protein_coding	6.191e-05	6.69e-08	-0.826964
RARRES3	ILMN_1701613	protein_coding	0.00152091	2.4e-05	-0.825136
MAL	ILMN_2320330	protein_coding	0.00076442	7.25e-06	-0.823332
IL7R	ILMN_2342579	protein_coding	0.00114032	1.43e-05	-0.822955
STMN3	ILMN_3244117	protein_coding	0.00010359	2.32e-07	-0.821127
HDC	ILMN_1792323	protein_coding	0.00013194	3.32e-07	-0.816788
HLA-DPA1	ILMN_1772218	protein_coding	0.00249597	5.34e-05	-0.816251
S1PR5	ILMN_2073184	protein_coding	0.00116354	1.49e-05	-0.804113
FCGBP	ILMN_2302757	protein_coding	2.766e-05	1.1e-08	-0.803797
CD96	ILMN_1711573	protein_coding	1.899e-05	4.02e-09	-0.802457
ZAP70	ILMN_1719756	protein_coding	7.602e-05	1.23e-07	-0.800125
SBK1	ILMN_1728298	protein_coding	9.388e-05	1.8e-07	-0.796286
ECHDC2	ILMN_1671568	protein_coding	0.00095609	1.1e-05	-0.795972
EPHX2	ILMN_1709237	protein_coding	8.9e-06	1.88e-10	-0.787086
TRABD2A	ILMN_3235176	protein_coding	2.074e-05	5.27e-09	-0.780192
UBASH3A	ILMN_2338348	protein_coding	0.0003792	1.83e-06	-0.774369
CCR3	ILMN_1763322	protein_coding	0.0402899	0.00317	-0.765206
PIK3IP1	ILMN_1719986	protein_coding	0.0004505	2.46e-06	-0.764742
ATP8B2	ILMN_1782057	protein_coding	7.417e-05	1.05e-07	-0.761214
C12orf57	ILMN_1812191	protein_coding	0.00045983	2.54e-06	-0.759985
ITGB7	ILMN_1777519	protein_coding	0.00061254	4.72e-06	-0.759509
GOLGA8B	ILMN_2103547	protein_coding	9.388e-05	1.94e-07	-0.754619
GZMA	ILMN_1779324	protein_coding	0.0146117	0.00075	-0.752338
LY9	ILMN_1812278	protein_coding	7.602e-05	1.23e-07	-0.750516
NKG7	ILMN_1682993	protein_coding	0.00600001	0.000203	-0.745816
GZMM	ILMN_1690561	protein_coding	7.427e-05	1.08e-07	-0.74107
NELL2	ILMN_1725417	protein_coding	3.774e-05	2.96e-08	-0.740634
PEBP1	ILMN_1688089	protein_coding	6.191e-05	6.95e-08	-0.738855
DNMT1	ILMN_1760201	protein_coding	9.287e-05	1.71e-07	-0.733818
TCEA3	ILMN_1726928	protein_coding	4.178e-05	3.63e-08	-0.733199
ATP6V0E2	ILMN_1785095	protein_coding	8.944e-05	1.63e-07	-0.729358
ID3	ILMN_1732296	protein_coding	4.346e-05	3.96e-08	-0.72833
VPREB3	ILMN_1700147	protein_coding	0.00140313	2.11e-05	-0.728247
LBH	ILMN_2315979	protein_coding	9.669e-05	2.07e-07	-0.726631
RPL36	ILMN_1685088	protein_coding	0.00046952	2.61e-06	-0.72466
CCND2	ILMN_1667081	protein_coding	7.581e-05	1.17e-07	-0.723131
FBL	ILMN_1719205	protein_coding	8.613e-05	1.53e-07	-0.720998
GRAP	ILMN_2264011	protein_coding	0.0001754	5.5e-07	-0.716164
CD160	ILMN_1742001	protein_coding	0.00081764	8.33e-06	-0.71404
RUNX3	ILMN_1787461	protein_coding	0.00055046	3.74e-06	-0.711691
GPR18	ILMN_1780368	protein_coding	9.46e-06	4e-10	-0.708743
RASGRP1	ILMN_1768958	protein_coding	0.00076513	7.29e-06	-0.704429
GIMAP5	ILMN_1769383	protein_coding	0.0003381	1.54e-06	-0.69766
BIN1	ILMN_2309245	protein_coding	0.0002063	7.03e-07	-0.696082
IL11RA	ILMN_1664912	protein_coding	0.0002431	8.88e-07	-0.694181
CD81	ILMN_1689953	protein_coding	0.00088871	9.49e-06	-0.692079
GZMB	ILMN_2109489	protein_coding	0.0231928	0.00145	-0.688741
RPL13A	ILMN_1713369	protein_coding	0.00096521	1.11e-05	-0.687791
SLC45A3	ILMN_1726114	protein_coding	1.586e-05	3.02e-09	-0.682859
KLRG1	ILMN_1658399	protein_coding	0.00213763	4.13e-05	-0.678104
IL18BP	ILMN_2334296	protein_coding	0.0002431	8.81e-07	-0.677469
NOP53	ILMN_1703565	protein_coding	0.00101109	1.2e-05	-0.674693
RPL5	ILMN_2087080	protein_coding	0.00268499	6.11e-05	-0.673833
PTPRCAP	ILMN_1672417	protein_coding	0.00091575	1e-05	-0.667669
PRF1	ILMN_1740633	protein_coding	0.00734056	0.000275	-0.658007
RPL14	ILMN_1726460	protein_coding	0.0155425	0.000819	-0.656191
RPL22	ILMN_2079386	protein_coding	0.00055244	3.79e-06	-0.651815
RPS8	ILMN_3243700	protein_coding	0.00143278	2.19e-05	-0.648126
ZNF337	ILMN_1663160	protein_coding	0.00063278	4.98e-06	-0.647746
ESYT2	ILMN_2057573	protein_coding	0.00023796	8.42e-07	-0.647382
FGFBP2	ILMN_1761945	protein_coding	0.0435661	0.00355	-0.647242
ZNF90	ILMN_3224952	protein_coding	0.00052613	3.43e-06	-0.646405
RPL26	ILMN_1731546	protein_coding	0.0038317	0.000104	-0.645975
CD4	ILMN_1727284	protein_coding	0.00293472	7.03e-05	-0.645499
TRAPPC6A	ILMN_1775703	protein_coding	0.00010176	2.24e-07	-0.641276
STAT4	ILMN_1785202	protein_coding	0.00050208	2.97e-06	-0.636432
RPL13	ILMN_2413278	protein_coding	0.00094876	1.08e-05	-0.634854
ADGRG1	ILMN_2352097	protein_coding	0.0180314	0.00102	-0.634597
ADA	ILMN_1803686	protein_coding	0.0005917	4.4e-06	-0.634486
CLSTN1	ILMN_2415179	protein_coding	0.00025496	9.5e-07	-0.634259
RPL7A	ILMN_1740749	protein_coding	0.00055162	3.76e-06	-0.63253
LFNG	ILMN_1663080	protein_coding	0.00517019	0.000164	-0.631523
RPS5	ILMN_1707810	protein_coding	0.00121906	1.61e-05	-0.629761
SERPINA10	ILMN_1793628	protein_coding	0.00055244	3.79e-06	-0.627568
CTSW	ILMN_1794364	protein_coding	0.00751303	0.000285	-0.622336
RPL4	ILMN_1752285	protein_coding	0.00370064	9.9e-05	-0.619939
LAGE3	ILMN_1708151	protein_coding	0.00016926	5.21e-07	-0.618763
SCGB3A1	ILMN_1679666	protein_coding	0.00146161	2.26e-05	-0.617727
FLNB	ILMN_1664922	protein_coding	4.032e-05	3.33e-08	-0.617611
KLHL3	ILMN_1770641	protein_coding	6.191e-05	6.87e-08	-0.617579
RPS23	ILMN_1652073	protein_coding	0.00480398	0.000147	-0.612241
CLIC3	ILMN_1796423	protein_coding	0.00424463	0.000123	-0.611408
GPR183	ILMN_2168217	protein_coding	0.00122105	1.63e-05	-0.610303
RPSA	ILMN_2411723	protein_coding	0.00452098	0.000135	-0.608403
RFTN1	ILMN_1800787	protein_coding	0.00060915	4.68e-06	-0.607697
RPL12	ILMN_2116366	protein_coding	0.00128618	1.81e-05	-0.6042
PABPC4	ILMN_1757343	protein_coding	0.00028368	1.18e-06	-0.601105
ITPR3	ILMN_1815500	protein_coding	0.00017598	5.59e-07	-0.600236
MATK	ILMN_2319000	protein_coding	0.00175031	2.98e-05	-0.600056
SKAP1	ILMN_2335604	protein_coding	0.00101109	1.2e-05	-0.599121
SLC7A6	ILMN_1812559	protein_coding	0.00020561	6.92e-07	-0.598975
DDX24	ILMN_1700628	protein_coding	0.00015021	3.98e-07	-0.595021
FBXO31	ILMN_1771139	protein_coding	0.00013685	3.48e-07	-0.594461
EEF1G	ILMN_2262288	protein_coding	0.00227822	4.62e-05	-0.592586
CD74	ILMN_1736567	protein_coding	0.00953152	0.000403	-0.592356
NCR3	ILMN_2044471	protein_coding	0.0001209	2.89e-07	-0.590821
CACNG6	ILMN_1779043	protein_coding	0.00010986	2.54e-07	-0.589497
TXK	ILMN_1741143	protein_coding	0.00034452	1.6e-06	-0.588591
PRKCH	ILMN_1780898	protein_coding	1.586e-05	2.77e-09	-0.587847
EEF1B2	ILMN_2318725	protein_coding	0.00887054	0.000361	-0.586052
MIF	ILMN_1807074	protein_coding	0.00041291	2.14e-06	-0.585057
GLOD4	ILMN_1738656	protein_coding	0.00060915	4.68e-06	-0.58438
MDC1	ILMN_1814122	protein_coding	0.00015021	3.97e-07	-0.582517
LPIN1	ILMN_1671554	protein_coding	0.00023971	8.63e-07	-0.580391
IMPDH2	ILMN_1705737	protein_coding	0.00025629	9.66e-07	-0.57917
GIMAP7	ILMN_1776678	protein_coding	0.00794179	0.000307	-0.578767
NUP210	ILMN_1784467	protein_coding	0.00053079	3.58e-06	-0.578354
MAD1L1	ILMN_2358069	protein_coding	0.00245365	5.21e-05	-0.575405
NSMF	ILMN_1665095	protein_coding	0.00044914	2.42e-06	-0.574015
RPL23	ILMN_1755115	protein_coding	0.0408792	0.00324	-0.573634
CHCHD10	ILMN_1740170	protein_coding	0.0005104	3.1e-06	-0.57318
RPUSD2	ILMN_1730077	protein_coding	0.00020848	7.15e-07	-0.56967
PRKCQ	ILMN_1733421	protein_coding	8.613e-05	1.54e-07	-0.567591
PTGDR2	ILMN_1703326	protein_coding	0.00275063	6.35e-05	-0.56697
RPS3	ILMN_1760714	protein_coding	0.00415629	0.000119	-0.565217
PLSCR3	ILMN_1703433	protein_coding	0.00182253	3.21e-05	-0.564614
HOPX	ILMN_2316236	protein_coding	0.00904964	0.000372	-0.563911
BIRC3	ILMN_1776181	protein_coding	0.00349928	9.03e-05	-0.563314
AKR1B1	ILMN_1701731	protein_coding	0.00047459	2.66e-06	-0.561727
HSP90AB1	ILMN_1673711	protein_coding	0.0011482	1.45e-05	-0.561446
FCRLA	ILMN_1691071	protein_coding	0.011394	0.000523	-0.561137
RPL15	ILMN_1762747	protein_coding	0.00600001	0.000203	-0.560751
DDX18	ILMN_1756220	protein_coding	0.00079117	7.77e-06	-0.559072
RPS17	ILMN_2207533	protein_coding	0.00371503	9.96e-05	-0.559003
ADA2	ILMN_1751851	protein_coding	0.0182626	0.00104	-0.558051
CXXC5	ILMN_3307729	protein_coding	0.00184411	3.28e-05	-0.557817
ITM2A	ILMN_2076600	protein_coding	0.00264783	5.97e-05	-0.557271
SNRPD2	ILMN_2369785	protein_coding	0.001863	3.34e-05	-0.555954
CUTA	ILMN_2311989	protein_coding	0.00069619	5.95e-06	-0.555767
RPS20	ILMN_1701596	protein_coding	0.00039952	1.98e-06	-0.554989
IL32	ILMN_1778010	protein_coding	0.00131807	1.87e-05	-0.553093
ICAM2	ILMN_1786823	protein_coding	0.00243378	5.12e-05	-0.55149
CIRBP	ILMN_1674661	protein_coding	0.000804	8.04e-06	-0.549875
RPS13	ILMN_1777344	protein_coding	0.00261805	5.82e-05	-0.54873
PRSS33	ILMN_1736831	protein_coding	0.0122919	0.000582	-0.548318
PPP3CC	ILMN_1690546	protein_coding	0.00051053	3.24e-06	-0.547546
NFATC2IP	ILMN_2379080	protein_coding	0.00065722	5.25e-06	-0.547533
FNBP4	ILMN_2108938	protein_coding	0.00012667	3.11e-07	-0.546948
SNRPF	ILMN_2067370	protein_coding	0.0018504	3.3e-05	-0.546812
RRM1	ILMN_1771593	protein_coding	0.00088871	9.49e-06	-0.546535
NBDY	ILMN_3247645	protein_coding	0.00202356	3.79e-05	-0.545709
TTC3	ILMN_1728605	protein_coding	0.00128373	1.79e-05	-0.544407
BUD23	ILMN_1697348	protein_coding	0.00065785	5.33e-06	-0.544305
CPA3	ILMN_1766551	protein_coding	0.000735	6.74e-06	-0.543091
UBE2G2	ILMN_1785179	protein_coding	0.00039952	2e-06	-0.542742
PLEKHF1	ILMN_1708041	protein_coding	0.00107771	1.33e-05	-0.542523
LRIG1	ILMN_2128795	protein_coding	0.00036176	1.73e-06	-0.541403
BCL2	ILMN_2246956	protein_coding	0.00097323	1.13e-05	-0.54025
LTBP3	ILMN_1805395	protein_coding	0.000804	8.02e-06	-0.540086
RPS28	ILMN_1651228	protein_coding	0.0380621	0.00293	-0.537818
SLAMF1	ILMN_1770768	protein_coding	0.00018994	6.23e-07	-0.537268
EIF3F	ILMN_1694398	protein_coding	0.00172166	2.89e-05	-0.536856
WDR54	ILMN_1658289	protein_coding	0.00114292	1.44e-05	-0.536337
ATP5MC2	ILMN_1660577	protein_coding	0.00227916	4.63e-05	-0.534264
C11orf1	ILMN_2128967	protein_coding	0.00069461	5.93e-06	-0.533868
AES	ILMN_2333107	protein_coding	0.00124196	1.7e-05	-0.531969
LCK	ILMN_2377109	protein_coding	0.0002382	8.52e-07	-0.531879
TMEM204	ILMN_3241657	protein_coding	9.388e-05	1.84e-07	-0.531849
SNRPN	ILMN_1656537	protein_coding	0.00065722	5.25e-06	-0.530964
TMEM109	ILMN_2092756	protein_coding	0.00058189	4.29e-06	-0.53087
HLA-DMA	ILMN_1695311	protein_coding	0.0109625	0.000492	-0.529682
GTPBP6	ILMN_1776080	protein_coding	0.00139521	2.09e-05	-0.528044
MARCKSL1	ILMN_1714433	protein_coding	0.00089097	9.6e-06	-0.525053
SF3A3	ILMN_1705151	protein_coding	0.00417733	0.000121	-0.523671
GEMIN4	ILMN_1770206	protein_coding	0.00074705	6.89e-06	-0.52356
MCOLN2	ILMN_1660462	protein_coding	0.00261259	5.8e-05	-0.522782
ANXA2R	ILMN_2098616	protein_coding	0.00022589	7.89e-07	-0.522436
CCL5	ILMN_2098126	protein_coding	0.0441395	0.00362	-0.522381
CLYBL	ILMN_1663538	protein_coding	0.00072497	6.56e-06	-0.521818
TOMM7	ILMN_1674069	protein_coding	0.00278555	6.5e-05	-0.520418
DOCK10	ILMN_1702301	protein_coding	0.00075958	7.14e-06	-0.520061
ABHD14A	ILMN_1794213	protein_coding	0.00055462	3.88e-06	-0.519292
HINT1	ILMN_1807710	protein_coding	0.0246506	0.00158	-0.519015
ITM2C	ILMN_2366041	protein_coding	0.00128618	1.8e-05	-0.518689
KLF12	ILMN_1714444	protein_coding	2.979e-05	1.67e-08	-0.517717
FXYD5	ILMN_1704286	protein_coding	0.00148816	2.33e-05	-0.516558
RPS6	ILMN_1656791	protein_coding	0.00374586	0.000101	-0.516556
RPL35A	ILMN_1756360	protein_coding	0.00690745	0.000252	-0.516428
RPL18A	ILMN_2141453	protein_coding	0.00106394	1.3e-05	-0.515147
ADARB1	ILMN_1679797	protein_coding	0.00123433	1.66e-05	-0.515062
PIEZO1	ILMN_1752249	protein_coding	0.00213763	4.13e-05	-0.513174
HSPA8	ILMN_1686367	protein_coding	0.00016307	4.7e-07	-0.512119
LAX1	ILMN_1769782	protein_coding	0.00089211	9.66e-06	-0.510813
TECR	ILMN_1720799	protein_coding	0.00036176	1.73e-06	-0.510476
NIPAL3	ILMN_1684210	protein_coding	0.0004505	2.46e-06	-0.509868
RPL17	ILMN_1655422	protein_coding	0.00222989	4.46e-05	-0.508626
ANKRD36	ILMN_3236021	protein_coding	0.00660834	0.000236	-0.50813
HNRNPH1	ILMN_3246409	protein_coding	0.0155563	0.00082	-0.507904
NKTR	ILMN_1721621	protein_coding	0.00182446	3.21e-05	-0.507883
MXD4	ILMN_1756541	protein_coding	0.00066919	5.53e-06	-0.507243
CIB1	ILMN_1684205	protein_coding	0.00048505	2.76e-06	-0.506492
RPS14	ILMN_1666635	protein_coding	0.00395489	0.000109	-0.505536
2018-09-09	ILMN_1769118	protein_coding	0.00399719	0.000112	-0.501903
ARHGEF3	ILMN_1781010	protein_coding	0.0005104	3.12e-06	-0.501803
DDX47	ILMN_1814859	protein_coding	0.00055955	3.95e-06	-0.501488
SAE1	ILMN_1657204	protein_coding	0.00052974	3.53e-06	-0.501465
GAR1	ILMN_2412549	protein_coding	0.00124196	1.69e-05	-0.500409
SH2D1A	ILMN_1705892	protein_coding	0.00068481	5.71e-06	-0.500282
STAMBPL1	ILMN_1682799	protein_coding	0.00116354	1.5e-05	-0.500177
MICAL2	ILMN_1743232	protein_coding	0.00173146	2.92e-05	0.500602
TIMP2	ILMN_1749078	protein_coding	0.00651343	0.00023	0.500783
AMPH	ILMN_1685834	protein_coding	0.00915711	0.000379	0.503505
ACTA2	ILMN_1671703	protein_coding	0.00205231	3.88e-05	0.504278
CASP4	ILMN_1678454	protein_coding	0.00324183	8.13e-05	0.50453
DIRC2	ILMN_1793743	protein_coding	0.00733952	0.000275	0.504799
TNFSF13B	ILMN_1758418	protein_coding	0.0192285	0.00112	0.506117
CEACAM4	ILMN_1657455	protein_coding	0.0139787	0.000702	0.506248
NPL	ILMN_1782070	protein_coding	0.00121872	1.61e-05	0.506496
QSOX1	ILMN_2411282	protein_coding	0.00504034	0.000158	0.507358
PINK1	ILMN_1666924	protein_coding	0.0027646	6.41e-05	0.507724
NFKBIZ	ILMN_1719695	protein_coding	0.0139583	0.0007	0.5081
MYBPC3	ILMN_1781184	protein_coding	0.00057941	4.17e-06	0.50813
IDI1	ILMN_1755075	protein_coding	0.0319557	0.0023	0.508386
ABHD5	ILMN_1655702	protein_coding	0.0395688	0.00309	0.508738
RBP7	ILMN_1716465	protein_coding	0.00198605	3.69e-05	0.50904
GNAI3	ILMN_1696003	protein_coding	0.00892112	0.000364	0.510056
HIST2H2AB	ILMN_1747589	protein_coding	0.00213763	4.13e-05	0.510364
ENTPD1	ILMN_1773125	protein_coding	0.00277398	6.45e-05	0.510498
FNDC3B	ILMN_3178302	protein_coding	0.00886971	0.000361	0.511223
E2F3	ILMN_1669502	protein_coding	0.0117765	0.000546	0.511234
UBTD1	ILMN_1794914	protein_coding	0.000804	8.05e-06	0.511571
ARHGEF40	ILMN_1705743	protein_coding	0.0223072	0.00138	0.511859
WSB1	ILMN_1664802	protein_coding	0.0122525	0.000579	0.512005
SMAP2	ILMN_2081682	protein_coding	0.012623	0.000606	0.512546
NRBF2	ILMN_3237385	protein_coding	0.0173125	0.000961	0.512564
ERGIC1	ILMN_1664068	protein_coding	0.0269606	0.00179	0.51319
CSGALNACT2	ILMN_1799208	protein_coding	0.0312364	0.00222	0.513259
CR1	ILMN_1742601	protein_coding	0.00135796	2e-05	0.513924
PFKFB4	ILMN_1653292	protein_coding	0.00735143	0.000276	0.514205
CEP19	ILMN_1665217	protein_coding	0.00177472	3.05e-05	0.514409
EXOC6	ILMN_1651628	protein_coding	0.00302125	7.36e-05	0.515326
MAP3K2	ILMN_1765122	protein_coding	0.0014091	2.13e-05	0.515771
ATP6V1C1	ILMN_1659801	protein_coding	0.0169611	0.000932	0.51579
UBE2J1	ILMN_1713759	protein_coding	0.00289514	6.88e-05	0.516709
AGTPBP1	ILMN_1718071	protein_coding	0.00675657	0.000243	0.516713
RNF149	ILMN_1665877	protein_coding	0.0268648	0.00178	0.518104
N4BP2L2	ILMN_1737561	protein_coding	0.00050208	2.96e-06	0.51947
STX3	ILMN_1659544	protein_coding	0.0414542	0.00331	0.520114
TP53I3	ILMN_2358919	protein_coding	0.00025935	9.94e-07	0.52142
USP32	ILMN_1804743	protein_coding	0.00582315	0.000194	0.521498
ACSL4	ILMN_1683598	protein_coding	0.0385946	0.00299	0.521777
NFE2	ILMN_1711786	protein_coding	0.00352344	9.13e-05	0.522541
HPSE	ILMN_2092850	protein_coding	0.00351043	9.08e-05	0.523063
LTB4R	ILMN_1747251	protein_coding	0.00238144	4.94e-05	0.523429
DDX60L	ILMN_3243928	protein_coding	0.0105647	0.000465	0.524086
OSM	ILMN_1780546	protein_coding	0.0212993	0.00128	0.524566
TLR2	ILMN_1772387	protein_coding	0.0290843	0.002	0.525071
VSIG4	ILMN_1669409	protein_coding	0.0245279	0.00157	0.526357
OSBPL1A	ILMN_2405602	protein_coding	0.0365562	0.00275	0.527038
UBE2H	ILMN_1674633	protein_coding	0.00257696	5.64e-05	0.52869
CHIC2	ILMN_1679428	protein_coding	0.00138193	2.05e-05	0.528846
HAL	ILMN_2074748	protein_coding	0.025354	0.00165	0.529196
FGR	ILMN_1795158	protein_coding	0.00183617	3.26e-05	0.532816
GPAT3	ILMN_1794875	protein_coding	0.00421763	0.000122	0.533108
PPP4R1	ILMN_1724544	protein_coding	0.00696448	0.000254	0.53432
CES1	ILMN_2359945	protein_coding	0.0418974	0.00336	0.535408
SLC9A8	ILMN_1690625	protein_coding	0.00276146	6.4e-05	0.536065
HK2	ILMN_1723486	protein_coding	0.00406242	0.000115	0.536879
LILRA3	ILMN_1786303	protein_coding	0.0295206	0.00205	0.53711
TMIGD3	ILMN_1733259	protein_coding	0.0450844	0.00374	0.537341
LIN7A	ILMN_1806293	protein_coding	0.00257367	5.61e-05	0.537406
SBNO2	ILMN_1808811	protein_coding	0.00449796	0.000134	0.538304
FRAT1	ILMN_1781416	protein_coding	0.00116386	1.51e-05	0.538618
HIST2H2BE	ILMN_1732071	protein_coding	0.00952989	0.000403	0.539702
MGAM2	ILMN_1700855	protein_coding	0.00331884	8.38e-05	0.540542
TNFSF14	ILMN_1655414	protein_coding	0.00432287	0.000127	0.540967
ATP11B	ILMN_2124155	protein_coding	0.0105984	0.000468	0.541647
CARD16	ILMN_1726591	protein_coding	0.0090937	0.000374	0.542715
TDRD9	ILMN_2169490	protein_coding	0.0120608	0.000567	0.543426
ST6GALNAC3	ILMN_2127379	protein_coding	0.00052974	3.56e-06	0.543571
SNX3	ILMN_1740180	protein_coding	0.00595196	0.0002	0.543645
VASP	ILMN_1743646	protein_coding	0.0008093	8.12e-06	0.545127
FAM49B	ILMN_1809400	protein_coding	0.00396944	0.000111	0.545185
LILRB3	ILMN_1784884	protein_coding	0.00414739	0.000119	0.54565
USB1	ILMN_1765880	protein_coding	0.00039766	1.94e-06	0.547359
BMX	ILMN_1796138	protein_coding	0.00245365	5.22e-05	0.547787
TRPM6	ILMN_1814296	protein_coding	0.0148154	0.000764	0.549982
CLEC4E	ILMN_1771664	protein_coding	0.0264759	0.00175	0.550913
FPR2	ILMN_1740875	protein_coding	0.047648	0.00403	0.551944
FBXL5	ILMN_2378100	protein_coding	0.0003465	1.62e-06	0.553417
PLXDC2	ILMN_1753312	protein_coding	0.00152329	2.41e-05	0.553696
RBM47	ILMN_3224926	protein_coding	0.0456911	0.0038	0.553808
BPI	ILMN_1766736	protein_coding	0.0272791	0.00182	0.555227
ADAMTS2	ILMN_1811765	protein_coding	0.00015021	3.95e-07	0.555947
RTN3	ILMN_2320906	protein_coding	0.00214137	4.15e-05	0.555989
CEACAM1	ILMN_2371724	protein_coding	0.0374261	0.00285	0.556041
MAN2A2	ILMN_1815148	protein_coding	0.0137363	0.000682	0.556306
NTN3	ILMN_1656040	protein_coding	0.00222175	4.42e-05	0.556488
PTEN	ILMN_1701134	protein_coding	0.00183617	3.25e-05	0.556588
EIF4E3	ILMN_2225144	protein_coding	0.00196883	3.64e-05	0.557312
PLPP2	ILMN_1675523	protein_coding	0.00802236	0.000312	0.557576
VSIR	ILMN_2205963	protein_coding	0.00373805	0.0001	0.558519
IL1RN	ILMN_1774874	protein_coding	0.0163062	0.000878	0.558572
XPO6	ILMN_1755235	protein_coding	0.00734333	0.000275	0.561936
CSF2RA	ILMN_1661196	protein_coding	0.00039933	1.95e-06	0.562097
HDAC4	ILMN_1764396	protein_coding	0.00239718	4.98e-05	0.564985
DRAM1	ILMN_1669376	protein_coding	0.00087576	9.22e-06	0.566119
PPP1R3D	ILMN_1781198	protein_coding	0.00051053	3.25e-06	0.566407
AP5B1	ILMN_1717594	protein_coding	0.00434126	0.000128	0.566491
METTL9	ILMN_1726421	protein_coding	0.0001474	3.78e-07	0.570119
S100A11	ILMN_1750101	protein_coding	0.0008096	8.16e-06	0.570745
GRINA	ILMN_2370872	protein_coding	0.0121084	0.000571	0.5737
RAB24	ILMN_1799765	protein_coding	0.00271881	6.2e-05	0.57441
RBMS1	ILMN_2358540	protein_coding	0.00141593	2.16e-05	0.574635
GK	ILMN_2393296	protein_coding	0.00461988	0.00014	0.576112
PRUNE2	ILMN_1810628	protein_coding	0.0185083	0.00106	0.576941
NFKBIA	ILMN_1773154	protein_coding	0.0213473	0.00129	0.577025
LAMP2	ILMN_1659753	protein_coding	0.00046099	2.56e-06	0.57889
GPR84	ILMN_1785345	protein_coding	0.0493487	0.00425	0.580139
MCTP2	ILMN_1792682	protein_coding	0.0101382	0.000438	0.582441
RNF144B	ILMN_1752526	protein_coding	0.00262697	5.86e-05	0.582502
MTF1	ILMN_1763828	protein_coding	0.00213763	4.11e-05	0.583494
ALOX5	ILMN_1680996	protein_coding	0.00173909	2.95e-05	0.585344
GRAMD1A	ILMN_1737157	protein_coding	0.011109	0.000503	0.588314
C1RL	ILMN_1733288	protein_coding	0.00032031	1.43e-06	0.590641
BCL2A1	ILMN_1769229	protein_coding	0.00057941	4.18e-06	0.591482
MTHFS	ILMN_1772302	protein_coding	0.00092408	1.02e-05	0.591487
IL1R1	ILMN_1810584	protein_coding	0.00092967	1.04e-05	0.591541
LIMK2	ILMN_1687960	protein_coding	0.00897783	0.000367	0.593125
NCF4	ILMN_1757361	protein_coding	0.00116354	1.49e-05	0.593603
SLC22A15	ILMN_1730639	protein_coding	0.00344641	8.85e-05	0.594086
RNF24	ILMN_1717809	protein_coding	0.00924084	0.000385	0.594819
CCNJL	ILMN_3237926	protein_coding	0.0140635	0.00071	0.596034
CD58	ILMN_2147517	protein_coding	0.00721406	0.000268	0.59623
ABCA1	ILMN_1766054	protein_coding	0.0248633	0.0016	0.59706
CDKN2D	ILMN_1748883	protein_coding	0.00055462	3.85e-06	0.59714
MSRB1	ILMN_1719661	protein_coding	0.00017243	5.37e-07	0.59788
SERPINA1	ILMN_2256050	protein_coding	0.0224437	0.00139	0.598098
SPI1	ILMN_1696463	protein_coding	0.00066919	5.52e-06	0.599476
TGFA	ILMN_2083946	protein_coding	0.0120301	0.000564	0.599924
FCER1G	ILMN_2123743	protein_coding	0.00399699	0.000112	0.60279
ETS2	ILMN_1720158	protein_coding	0.00569882	0.000188	0.602857
TXN	ILMN_1680314	protein_coding	0.00041122	2.12e-06	0.605077
NSUN7	ILMN_2205882	protein_coding	0.0068264	0.000247	0.60531
VNN3	ILMN_1804935	protein_coding	0.0112753	0.000514	0.606389
SIRPB1	ILMN_1733997	protein_coding	0.0008133	8.23e-06	0.606728
CEBPB	ILMN_1693014	protein_coding	0.00204027	3.83e-05	0.607592
APH1B	ILMN_1767816	protein_coding	0.00066302	5.4e-06	0.607723
SLC2A14	ILMN_1668865	protein_coding	0.00513338	0.000162	0.610162
DUSP1	ILMN_1781285	protein_coding	0.0417316	0.00334	0.611303
HMGB2	ILMN_1654268	protein_coding	0.0202385	0.0012	0.611552
HIST1H2BD	ILMN_1651496	protein_coding	0.0216481	0.00132	0.612055
PCNX1	ILMN_1740010	protein_coding	0.001863	3.34e-05	0.614565
FUT7	ILMN_1724236	protein_coding	0.00017997	5.83e-07	0.616267
SLA	ILMN_2345898	protein_coding	0.00610782	0.000209	0.616519
ST3GAL4	ILMN_2204545	protein_coding	0.00116354	1.49e-05	0.61757
CFLAR	ILMN_1789830	protein_coding	0.00363416	9.53e-05	0.617716
CUX1	ILMN_2278636	protein_coding	0.00123211	1.66e-05	0.617955
FPR1	ILMN_2092118	protein_coding	0.00057132	4.08e-06	0.619205
ZNF438	ILMN_1678494	protein_coding	0.00065722	5.27e-06	0.620032
MMP25	ILMN_1717207	protein_coding	0.0207584	0.00124	0.621564
SIGLEC5	ILMN_1740298	protein_coding	0.0103431	0.000452	0.624653
FAR2	ILMN_2202915	protein_coding	0.00238445	4.95e-05	0.624828
PDZD8	ILMN_1696962	protein_coding	0.00016617	4.82e-07	0.626364
C1orf226	ILMN_1803473	protein_coding	0.0172712	0.000957	0.627784
ADGRE2	ILMN_2353633	protein_coding	0.00616263	0.000212	0.627919
SLC40A1	ILMN_2053103	protein_coding	0.0133623	0.000654	0.628465
CNIH4	ILMN_1714759	protein_coding	0.00105167	1.29e-05	0.629992
PHF21A	ILMN_1699496	protein_coding	0.00088871	9.5e-06	0.630604
SULT1B1	ILMN_1733443	protein_coding	0.00119227	1.55e-05	0.632205
ITGAM	ILMN_1685009	protein_coding	0.0012245	1.64e-05	0.63539
FLOT1	ILMN_1661439	protein_coding	0.00124333	1.71e-05	0.635736
MTMR3	ILMN_1739641	protein_coding	0.00030338	1.28e-06	0.637707
TLR8	ILMN_1705047	protein_coding	0.00415361	0.000119	0.637928
MRVI1	ILMN_1766157	protein_coding	0.0170154	0.000939	0.641674
ALPK1	ILMN_2078697	protein_coding	0.00178547	3.09e-05	0.642279
SLC37A3	ILMN_2307598	protein_coding	0.00330811	8.35e-05	0.644997
IL4R	ILMN_1652185	protein_coding	0.0144229	0.000736	0.645294
HSPA1A	ILMN_1789074	protein_coding	0.00341679	8.73e-05	0.646126
MSL3	ILMN_1713156	protein_coding	0.0119643	0.000559	0.651504
LILRA5	ILMN_2357419	protein_coding	0.0255555	0.00167	0.65204
LSMEM1	ILMN_1804895	protein_coding	0.00178141	3.07e-05	0.652824
KLHL8	ILMN_2189222	protein_coding	0.00803591	0.000312	0.65503
STK17B	ILMN_1798543	protein_coding	0.00138723	2.06e-05	0.656361
ALOX5AP	ILMN_1797875	protein_coding	0.00061773	4.81e-06	0.656642
KCNJ2	ILMN_1780334	protein_coding	0.00301258	7.32e-05	0.66023
C3AR1	ILMN_1787529	protein_coding	0.00384441	0.000104	0.660776
BAZ1A	ILMN_1742230	protein_coding	0.0137363	0.000682	0.662225
FAM129A	ILMN_1810725	protein_coding	0.00620429	0.000215	0.662753
GPR141	ILMN_2092333	protein_coding	0.0005104	3.21e-06	0.663332
FCAR	ILMN_2379967	protein_coding	0.00101682	1.22e-05	0.667482
TSPO	ILMN_2260991	protein_coding	0.00141593	2.15e-05	0.669856
FLOT2	ILMN_1726222	protein_coding	0.00069367	5.85e-06	0.672156
TLR4	ILMN_1706217	protein_coding	0.00324296	8.16e-05	0.675278
FCGR1B	ILMN_2391051	protein_coding	0.0315408	0.00225	0.675872
LY96	ILMN_1724533	protein_coding	0.0395198	0.00308	0.678975
IRS2	ILMN_2083469	protein_coding	0.0421143	0.00339	0.683593
ROPN1L	ILMN_1696466	protein_coding	0.00091708	1.01e-05	0.684266
PHTF1	ILMN_1803464	protein_coding	0.00289638	6.9e-05	0.686208
RAB32	ILMN_2115434	protein_coding	4.414e-05	4.11e-08	0.68635
MEGF9	ILMN_2290118	protein_coding	0.0106345	0.000472	0.688317
CEBPD	ILMN_1782050	protein_coding	0.00211435	4.02e-05	0.690021
SOCS3	ILMN_1781001	protein_coding	0.00589066	0.000198	0.695319
UBXN2B	ILMN_3236556	protein_coding	0.00072164	6.43e-06	0.70539
FAM126B	ILMN_1779486	protein_coding	0.0069067	0.000251	0.707534
PSTPIP2	ILMN_1713058	protein_coding	0.0118355	0.00055	0.708483
ZNF281	ILMN_1683127	protein_coding	0.00069433	5.88e-06	0.708933
CPD	ILMN_1703074	protein_coding	0.0120436	0.000566	0.709887
CREB5	ILMN_1731714	protein_coding	0.0017875	3.12e-05	0.715437
TRIM25	ILMN_1813625	protein_coding	0.00224385	4.5e-05	0.715633
NAMPT	ILMN_1653871	protein_coding	0.00713738	0.000263	0.718389
AQP9	ILMN_1715068	protein_coding	0.00071488	6.27e-06	0.718718
MANSC1	ILMN_2142752	protein_coding	0.00146116	2.26e-05	0.718866
H2AFJ	ILMN_1708728	protein_coding	0.00041951	2.21e-06	0.726265
CRISPLD2	ILMN_1790689	protein_coding	0.00368557	9.81e-05	0.726925
PFKFB2	ILMN_1723436	protein_coding	0.0318928	0.00229	0.727801
AIM2	ILMN_1681301	protein_coding	0.0015576	2.51e-05	0.732045
NLRC4	ILMN_1796976	protein_coding	0.00066919	5.52e-06	0.732539
CYP1B1	ILMN_1693338	protein_coding	0.00881669	0.000358	0.734679
RGL4	ILMN_1663422	protein_coding	0.00097152	1.13e-05	0.735844
RALB	ILMN_1676358	protein_coding	0.00121872	1.61e-05	0.735874
STOM	ILMN_1766657	protein_coding	0.0139803	0.000703	0.736115
GPER1	ILMN_2384056	protein_coding	0.0019117	3.5e-05	0.737236
DAAM2	ILMN_1752668	protein_coding	0.015948	0.00085	0.737612
NFIL3	ILMN_1707312	protein_coding	0.00086305	8.95e-06	0.739599
CAMKK2	ILMN_1743021	protein_coding	0.034637	0.00256	0.739997
BASP1	ILMN_1651826	protein_coding	0.0005104	3.18e-06	0.740947
ADM	ILMN_1708934	protein_coding	0.00396723	0.00011	0.743148
MAPK14	ILMN_1788002	protein_coding	0.00015986	4.43e-07	0.743487
IRF2BPL	ILMN_1804396	protein_coding	0.0464425	0.00389	0.743685
UGCG	ILMN_1736939	protein_coding	0.00361937	9.47e-05	0.745132
NQO2	ILMN_1712918	protein_coding	0.00273316	6.26e-05	0.749988
LMNB1	ILMN_2126706	protein_coding	0.00402562	0.000113	0.752795
SLC25A37	ILMN_1707434	protein_coding	0.0007168	6.36e-06	0.753983
LILRA6	ILMN_3251658	protein_coding	0.00052218	3.37e-06	0.760739
SLC11A1	ILMN_1741165	protein_coding	0.0112541	0.000512	0.765402
YOD1	ILMN_1678919	protein_coding	0.0111506	0.000506	0.769161
CLEC4D	ILMN_1808979	protein_coding	0.00956703	0.000406	0.771305
LRG1	ILMN_1805228	protein_coding	0.00358559	9.32e-05	0.773618
PROK2	ILMN_1775257	protein_coding	0.0153429	0.000806	0.774726
KCNJ15	ILMN_1675756	protein_coding	0.00114853	1.45e-05	0.779252
GADD45A	ILMN_2052208	protein_coding	0.00510208	0.000161	0.779356
CASP5	ILMN_1722158	protein_coding	0.0146897	0.000755	0.780471
VNN2	ILMN_1758864	protein_coding	0.0234089	0.00147	0.780892
QPCT	ILMN_1741727	protein_coding	0.00061848	4.83e-06	0.782759
KIF1B	ILMN_1735552	protein_coding	9.388e-05	1.97e-07	0.783475
KLHL2	ILMN_1701837	protein_coding	0.00863509	0.000348	0.785957
UPP1	ILMN_1798256	protein_coding	0.00072497	6.57e-06	0.786524
SERPINB1	ILMN_1679133	protein_coding	0.00088628	9.4e-06	0.794164
RETN	ILMN_1675190	protein_coding	0.00646239	0.000227	0.797885
F5	ILMN_1709233	protein_coding	0.00035894	1.69e-06	0.806398
PYGL	ILMN_1696187	protein_coding	0.00015986	4.46e-07	0.809678
REPS2	ILMN_1656934	protein_coding	0.00214213	4.17e-05	0.809766
HIST2H2AA3	ILMN_3242900	protein_coding	0.00100725	1.19e-05	0.812768
PHC2	ILMN_1808047	protein_coding	0.00169033	2.8e-05	0.814466
MKNK1	ILMN_1750429	protein_coding	0.00128618	1.8e-05	0.819188
GAS7	ILMN_1745994	protein_coding	0.00104139	1.26e-05	0.822739
HIST2H2AA4	ILMN_1659047	protein_coding	0.0009238	1.02e-05	0.826015
CD177	ILMN_1774071	protein_coding	0.0144518	0.000739	0.831558
KRTAP19-6	ILMN_1784216	protein_coding	0.00659234	0.000235	0.834317
SH3GLB1	ILMN_1766045	protein_coding	0.00039952	2e-06	0.83447
ADGRG3	ILMN_1765941	protein_coding	0.00264783	5.96e-05	0.835087
PGS1	ILMN_2075051	protein_coding	0.00076449	7.27e-06	0.835148
CAMP	ILMN_1688580	protein_coding	0.0174279	0.000971	0.835958
APMAP	ILMN_1674394	protein_coding	9.388e-05	1.91e-07	0.836099
VNN1	ILMN_1674574	protein_coding	0.00190418	3.48e-05	0.836321
HIST2H2AC	ILMN_1768973	protein_coding	0.00055462	3.87e-06	0.837054
PGD	ILMN_1794165	protein_coding	0.00010214	2.27e-07	0.848233
SAP30	ILMN_1700896	protein_coding	0.00156268	2.52e-05	0.853131
ATP9A	ILMN_2089073	protein_coding	0.00417441	0.00012	0.857905
PADI4	ILMN_1807529	protein_coding	7.427e-05	1.08e-07	0.873467
PLBD1	ILMN_1707286	protein_coding	1.58e-05	1.9e-09	0.877655
OLAH	ILMN_1674696	protein_coding	0.0129198	0.000624	0.878989
ZDHHC19	ILMN_1766896	protein_coding	0.0251658	0.00163	0.881123
B4GALT5	ILMN_1685824	protein_coding	0.00133267	1.91e-05	0.88134
MGAM	ILMN_1712999	protein_coding	0.00620726	0.000215	0.881546
ANKRD22	ILMN_2132599	protein_coding	0.00707911	0.00026	0.890521
CDK5RAP2	ILMN_2415529	protein_coding	0.00751303	0.000285	0.89774
HK3	ILMN_1670302	protein_coding	5.519e-05	5.84e-08	0.915131
SAMSN1	ILMN_1684887	protein_coding	0.007525	0.000286	0.92387
CD163	ILMN_2379599	protein_coding	0.00756814	0.000288	0.930184
SLC22A4	ILMN_2050911	protein_coding	7.591e-05	1.19e-07	0.956688
BCL6	ILMN_1737314	protein_coding	0.00052974	3.55e-06	0.960298
DYSF	ILMN_1810420	protein_coding	0.00027087	1.08e-06	0.964803
CA4	ILMN_1695157	protein_coding	0.00015986	4.54e-07	0.967155
SLC26A8	ILMN_1755843	protein_coding	2.979e-05	1.73e-08	0.971265
FKBP5	ILMN_1778444	protein_coding	0.00456449	0.000137	0.980807
SIPA1L2	ILMN_1732923	protein_coding	0.00279062	6.53e-05	0.983772
OLFM4	ILMN_2116877	protein_coding	0.0485445	0.00413	0.991793
TPST1	ILMN_1651950	protein_coding	0.00395478	0.000109	1.00174
SLPI	ILMN_2114720	protein_coding	0.00397227	0.000111	1.00362
TNFAIP6	ILMN_1785732	protein_coding	0.00627544	0.000218	1.00798
ECHDC3	ILMN_2072178	protein_coding	0.0138103	0.000689	1.0085
SRPK1	ILMN_1798804	protein_coding	3.383e-05	2.36e-08	1.02364
ALPL	ILMN_1701603	protein_coding	0.000736	6.76e-06	1.03242
FOLR3	ILMN_1730454	protein_coding	0.0371096	0.00282	1.04509
PGLYRP1	ILMN_1704870	protein_coding	0.00070599	6.17e-06	1.05325
ORM1	ILMN_1696584	protein_coding	0.044086	0.00361	1.0698
TLR5	ILMN_1722981	protein_coding	0.00016767	5.01e-07	1.08073
ACSL1	ILMN_1684585	protein_coding	0.00052974	3.57e-06	1.08668
CYSTM1	ILMN_1761566	protein_coding	0.00134561	1.96e-05	1.10811
SLC2A11	ILMN_1748090	protein_coding	0.00467103	0.000142	1.11806
2018-03-01	ILMN_1799106	protein_coding	6.487e-05	8.1e-08	1.16122
GYG1	ILMN_2230862	protein_coding	0.00011154	2.65e-07	1.20684
PFKFB3	ILMN_2186061	protein_coding	0.00105037	1.28e-05	1.23096
IRAK3	ILMN_1661695	protein_coding	0.00016926	5.17e-07	1.23864
S100A12	ILMN_1748915	protein_coding	7.581e-05	1.14e-07	1.24135
HP	ILMN_1812433	protein_coding	0.00058179	4.27e-06	1.29243
IL18R1	ILMN_1781700	protein_coding	0.00724286	0.00027	1.3055
CST7	ILMN_1679826	protein_coding	2.186e-05	6.02e-09	1.31566
MMP9	ILMN_1796316	protein_coding	0.00015394	4.14e-07	1.44896
IL1R2	ILMN_1772131	protein_coding	0.00131822	1.87e-05	1.50438
ANXA3	ILMN_1694548	protein_coding	8.275e-05	1.41e-07	1.52597
IL18RAP	ILMN_1721762	protein_coding	8.275e-05	1.42e-07	1.63645
ARG1	ILMN_1812281	protein_coding	0.00090855	9.89e-06	1.75116
MCEMP1	ILMN_1762713	protein_coding	9.335e-05	1.74e-07	1.7762
