# Supplementary material for: Identification of upregulated NF-κB inhibitor alpha and IRAK3 targeting lncRNA following intracranial aneurysm rupture-induced subarachnoid hemorrhage
Source: BMC Neurol. 2021 May 14;21:197. doi: 10.1186/s12883-021-02156-1 (PMC8120017; doi:10.1186/s12883-021-02156-1)
Supplement: Supplementary file 2 — Additional file 2: Supplementary Table S2. The list of sample information. [file 12883_2021_2156_MOESM2_ESM.xlsx]

## Sheet: 1-zhuan
ID_REF	Group
GSM901102	CTRL
GSM901104	CTRL
GSM901108	CTRL
GSM901113	CTRL
GSM901115	CTRL
GSM901117	CTRL
GSM901121	CTRL
GSM901123	CTRL
GSM901126	CTRL
GSM901130	CTRL
GSM901132	CTRL
GSM901135	CTRL
GSM901139	CTRL
GSM901144	CTRL
GSM901145	CTRL
GSM901149	CTRL
GSM901155	CTRL
GSM901159	CTRL
GSM901103	RA
GSM901105	RA
GSM901106	RA
GSM901107	RA
GSM901109	RA
GSM901110	RA
GSM901111	RA
GSM901112	RA
GSM901114	RA
GSM901116	RA
GSM901118	RA
GSM901119	RA
GSM901120	RA
GSM901122	RA
GSM901124	RA
GSM901125	RA
GSM901127	RA
GSM901128	RA
GSM901129	RA
GSM901131	RA
GSM901133	RA
GSM901134	RA
GSM901136	RA
GSM901137	RA
GSM901138	RA
GSM901140	RA
GSM901141	RA
GSM901142	RA
GSM901143	RA
GSM901146	RA
GSM901147	RA
GSM901148	RA
GSM901150	RA
GSM901151	RA
GSM901152	RA
GSM901153	RA
GSM901154	RA
GSM901156	RA
GSM901157	RA
GSM901158	RA
GSM901160	RA
GSM901161	RA
GSM901162	RA
