# Supplementary material for: Identification of upregulated NF-κB inhibitor alpha and IRAK3 targeting lncRNA following intracranial aneurysm rupture-induced subarachnoid hemorrhage
Source: BMC Neurol. 2021 May 14;21:197. doi: 10.1186/s12883-021-02156-1 (PMC8120017; doi:10.1186/s12883-021-02156-1)
Supplement: Supplementary file 3 — Additional file 3: Supplementary Table S3. The list of significantly differentially expressed RNAs (DERs) included in the 6 WGCNA modules. [file 12883_2021_2156_MOESM3_ESM.xls]

## Sheet: 6module-DEGs-infor
ID	Symbol	Type	adj.P.Val	P.Value	logFC	Module
ILMN_1809173	LINC00265	lncRNA	0.00793245	0.000307	0.793698	blue
ILMN_3225471	LINC00937	lncRNA	0.0378781	0.0029	0.739024	yellow
ILMN_1651628	EXOC6	protein_coding	0.00302125	7.36e-05	0.515326	brown
ILMN_1651826	BASP1	protein_coding	0.0005104	3.18e-06	0.740947	pink
ILMN_1652185	IL4R	protein_coding	0.0144229	0.000736	0.645294	blue
ILMN_1653292	PFKFB4	protein_coding	0.00735143	0.000276	0.514205	black
ILMN_1653871	NAMPT	protein_coding	0.00713738	0.000263	0.718389	brown
ILMN_1654268	HMGB2	protein_coding	0.0202385	0.0012	0.611552	red
ILMN_1656040	NTN3	protein_coding	0.00222175	4.42e-05	0.556488	blue
ILMN_1656934	REPS2	protein_coding	0.00214213	4.17e-05	0.809766	black
ILMN_1657455	CEACAM4	protein_coding	0.0139787	0.000702	0.506248	red
ILMN_1659047	HIST2H2AA4	protein_coding	0.0009238	1.02e-05	0.826015	blue
ILMN_1659544	STX3	protein_coding	0.0414542	0.00331	0.520114	brown
ILMN_1659801	ATP6V1C1	protein_coding	0.0169611	0.000932	0.51579	blue
ILMN_1661439	FLOT1	protein_coding	0.00124333	1.71e-05	0.635736	blue
ILMN_1661695	IRAK3	protein_coding	0.00016926	5.17e-07	1.23864	brown
ILMN_1663422	RGL4	protein_coding	0.00097152	1.13e-05	0.735844	blue
ILMN_1664802	WSB1	protein_coding	0.0122525	0.000579	0.512005	brown
ILMN_1665877	RNF149	protein_coding	0.0268648	0.00178	0.518104	brown
ILMN_1668865	SLC2A14	protein_coding	0.00513338	0.000162	0.610162	blue
ILMN_1669376	DRAM1	protein_coding	0.00087576	9.22e-06	0.566119	yellow
ILMN_1669502	E2F3	protein_coding	0.0117765	0.000546	0.511234	brown
ILMN_1670302	HK3	protein_coding	5.519e-05	5.84e-08	0.915131	blue
ILMN_1674394	APMAP	protein_coding	9.388e-05	1.91e-07	0.836099	black
ILMN_1674574	VNN1	protein_coding	0.00190418	3.48e-05	0.836321	yellow
ILMN_1675523	PLPP2	protein_coding	0.00802236	0.000312	0.557576	blue
ILMN_1675756	KCNJ15	protein_coding	0.00114853	1.45e-05	0.779252	pink
ILMN_1676358	RALB	protein_coding	0.00121872	1.61e-05	0.735874	black
ILMN_1678454	CASP4	protein_coding	0.00324183	8.13e-05	0.50453	yellow
ILMN_1678494	ZNF438	protein_coding	0.00065722	5.27e-06	0.620032	blue
ILMN_1679133	SERPINB1	protein_coding	0.00088628	9.4e-06	0.794164	blue
ILMN_1679428	CHIC2	protein_coding	0.00138193	2.05e-05	0.528846	brown
ILMN_1679826	CST7	protein_coding	2.186e-05	6.02e-09	1.31566	blue
ILMN_1680314	TXN	protein_coding	0.00041122	2.12e-06	0.605077	yellow
ILMN_1680996	ALOX5	protein_coding	0.00173909	2.95e-05	0.585344	pink
ILMN_1681301	AIM2	protein_coding	0.0015576	2.51e-05	0.732045	brown
ILMN_1683127	ZNF281	protein_coding	0.00069433	5.88e-06	0.708933	black
ILMN_1684585	ACSL1	protein_coding	0.00052974	3.57e-06	1.08668	brown
ILMN_1684887	SAMSN1	protein_coding	0.007525	0.000286	0.92387	brown
ILMN_1685009	ITGAM	protein_coding	0.0012245	1.64e-05	0.63539	blue
ILMN_1685824	B4GALT5	protein_coding	0.00133267	1.91e-05	0.88134	brown
ILMN_1687960	LIMK2	protein_coding	0.00897783	0.000367	0.593125	yellow
ILMN_1690625	SLC9A8	protein_coding	0.00276146	6.4e-05	0.536065	black
ILMN_1693014	CEBPB	protein_coding	0.00204027	3.83e-05	0.607592	brown
ILMN_1694548	ANXA3	protein_coding	8.275e-05	1.41e-07	1.52597	blue
ILMN_1695157	CA4	protein_coding	0.00015986	4.54e-07	0.967155	pink
ILMN_1696003	GNAI3	protein_coding	0.00892112	0.000364	0.510056	brown
ILMN_1696187	PYGL	protein_coding	0.00015986	4.46e-07	0.809678	pink
ILMN_1696463	SPI1	protein_coding	0.00066919	5.52e-06	0.599476	pink
ILMN_1696466	ROPN1L	protein_coding	0.00091708	1.01e-05	0.684266	blue
ILMN_1699496	PHF21A	protein_coding	0.00088871	9.5e-06	0.630604	pink
ILMN_1700855	MGAM2	protein_coding	0.00331884	8.38e-05	0.540542	black
ILMN_1700896	SAP30	protein_coding	0.00156268	2.52e-05	0.853131	red
ILMN_1701134	PTEN	protein_coding	0.00183617	3.25e-05	0.556588	brown
ILMN_1701603	ALPL	protein_coding	0.000736	6.76e-06	1.03242	blue
ILMN_1701837	KLHL2	protein_coding	0.00863509	0.000348	0.785957	brown
ILMN_1703074	CPD	protein_coding	0.0120436	0.000566	0.709887	red
ILMN_1704870	PGLYRP1	protein_coding	0.00070599	6.17e-06	1.05325	yellow
ILMN_1705047	TLR8	protein_coding	0.00415361	0.000119	0.637928	brown
ILMN_1706217	TLR4	protein_coding	0.00324296	8.16e-05	0.675278	black
ILMN_1707312	NFIL3	protein_coding	0.00086305	8.95e-06	0.739599	brown
ILMN_1708728	H2AFJ	protein_coding	0.00041951	2.21e-06	0.726265	blue
ILMN_1708934	ADM	protein_coding	0.00396723	0.00011	0.743148	yellow
ILMN_1709233	F5	protein_coding	0.00035894	1.69e-06	0.806398	blue
ILMN_1711786	NFE2	protein_coding	0.00352344	9.13e-05	0.522541	blue
ILMN_1712999	MGAM	protein_coding	0.00620726	0.000215	0.881546	black
ILMN_1713058	PSTPIP2	protein_coding	0.0118355	0.00055	0.708483	yellow
ILMN_1713156	MSL3	protein_coding	0.0119643	0.000559	0.651504	black
ILMN_1714759	CNIH4	protein_coding	0.00105167	1.29e-05	0.629992	yellow
ILMN_1715068	AQP9	protein_coding	0.00071488	6.27e-06	0.718718	brown
ILMN_1717207	MMP25	protein_coding	0.0207584	0.00124	0.621564	pink
ILMN_1717809	RNF24	protein_coding	0.00924084	0.000385	0.594819	pink
ILMN_1719661	MSRB1	protein_coding	0.00017243	5.37e-07	0.59788	brown
ILMN_1720158	ETS2	protein_coding	0.00569882	0.000188	0.602857	brown
ILMN_1721762	IL18RAP	protein_coding	8.275e-05	1.42e-07	1.63645	black
ILMN_1722158	CASP5	protein_coding	0.0146897	0.000755	0.780471	yellow
ILMN_1722981	TLR5	protein_coding	0.00016767	5.01e-07	1.08073	blue
ILMN_1723436	PFKFB2	protein_coding	0.0318928	0.00229	0.727801	black
ILMN_1724236	FUT7	protein_coding	0.00017997	5.83e-07	0.616267	blue
ILMN_1724544	PPP4R1	protein_coding	0.00696448	0.000254	0.53432	brown
ILMN_1726222	FLOT2	protein_coding	0.00069367	5.85e-06	0.672156	blue
ILMN_1726591	CARD16	protein_coding	0.0090937	0.000374	0.542715	yellow
ILMN_1730639	SLC22A15	protein_coding	0.00344641	8.85e-05	0.594086	red
ILMN_1731714	CREB5	protein_coding	0.0017875	3.12e-05	0.715437	pink
ILMN_1732071	HIST2H2BE	protein_coding	0.00952989	0.000403	0.539702	yellow
ILMN_1732923	SIPA1L2	protein_coding	0.00279062	6.53e-05	0.983772	red
ILMN_1733259	TMIGD3	protein_coding	0.0450844	0.00374	0.537341	red
ILMN_1733288	C1RL	protein_coding	0.00032031	1.43e-06	0.590641	pink
ILMN_1735552	KIF1B	protein_coding	9.388e-05	1.97e-07	0.783475	pink
ILMN_1736939	UGCG	protein_coding	0.00361937	9.47e-05	0.745132	blue
ILMN_1737157	GRAMD1A	protein_coding	0.011109	0.000503	0.588314	yellow
ILMN_1737314	BCL6	protein_coding	0.00052974	3.55e-06	0.960298	black
ILMN_1737561	N4BP2L2	protein_coding	0.00050208	2.96e-06	0.51947	yellow
ILMN_1739641	MTMR3	protein_coding	0.00030338	1.28e-06	0.637707	pink
ILMN_1740010	PCNX1	protein_coding	0.001863	3.34e-05	0.614565	black
ILMN_1740298	SIGLEC5	protein_coding	0.0103431	0.000452	0.624653	yellow
ILMN_1740875	FPR2	protein_coding	0.047648	0.00403	0.551944	brown
ILMN_1741165	SLC11A1	protein_coding	0.0112541	0.000512	0.765402	black
ILMN_1741727	QPCT	protein_coding	0.00061848	4.83e-06	0.782759	brown
ILMN_1742230	BAZ1A	protein_coding	0.0137363	0.000682	0.662225	brown
ILMN_1742601	CR1	protein_coding	0.00135796	2e-05	0.513924	brown
ILMN_1745994	GAS7	protein_coding	0.00104139	1.26e-05	0.822739	blue
ILMN_1747251	LTB4R	protein_coding	0.00238144	4.94e-05	0.523429	pink
ILMN_1747589	HIST2H2AB	protein_coding	0.00213763	4.13e-05	0.510364	blue
ILMN_1748090	SLC2A11	protein_coding	0.00467103	0.000142	1.11806	red
ILMN_1748915	S100A12	protein_coding	7.581e-05	1.14e-07	1.24135	blue
ILMN_1750429	MKNK1	protein_coding	0.00128618	1.8e-05	0.819188	blue
ILMN_1752526	RNF144B	protein_coding	0.00262697	5.86e-05	0.582502	brown
ILMN_1752668	DAAM2	protein_coding	0.015948	0.00085	0.737612	red
ILMN_1755075	IDI1	protein_coding	0.0319557	0.0023	0.508386	brown
ILMN_1755235	XPO6	protein_coding	0.00734333	0.000275	0.561936	black
ILMN_1755843	SLC26A8	protein_coding	2.979e-05	1.73e-08	0.971265	blue
ILMN_1758418	TNFSF13B	protein_coding	0.0192285	0.00112	0.506117	yellow
ILMN_1758864	VNN2	protein_coding	0.0234089	0.00147	0.780892	brown
ILMN_1761566	CYSTM1	protein_coding	0.00134561	1.96e-05	1.10811	blue
ILMN_1762713	MCEMP1	protein_coding	9.335e-05	1.74e-07	1.7762	blue
ILMN_1763828	MTF1	protein_coding	0.00213763	4.11e-05	0.583494	yellow
ILMN_1765880	USB1	protein_coding	0.00039766	1.94e-06	0.547359	blue
ILMN_1765941	ADGRG3	protein_coding	0.00264783	5.96e-05	0.835087	black
ILMN_1766045	SH3GLB1	protein_coding	0.00039952	2e-06	0.83447	yellow
ILMN_1767816	APH1B	protein_coding	0.00066302	5.4e-06	0.607723	black
ILMN_1768973	HIST2H2AC	protein_coding	0.00055462	3.87e-06	0.837054	blue
ILMN_1769229	BCL2A1	protein_coding	0.00057941	4.18e-06	0.591482	blue
ILMN_1771664	CLEC4E	protein_coding	0.0264759	0.00175	0.550913	red
ILMN_1772131	IL1R2	protein_coding	0.00131822	1.87e-05	1.50438	red
ILMN_1772302	MTHFS	protein_coding	0.00092408	1.02e-05	0.591487	brown
ILMN_1772387	TLR2	protein_coding	0.0290843	0.002	0.525071	red
ILMN_1773125	ENTPD1	protein_coding	0.00277398	6.45e-05	0.510498	pink
ILMN_1773154	NFKBIA	protein_coding	0.0213473	0.00129	0.577025	brown
ILMN_1774071	CD177	protein_coding	0.0144518	0.000739	0.831558	blue
ILMN_1774874	IL1RN	protein_coding	0.0163062	0.000878	0.558572	yellow
ILMN_1778444	FKBP5	protein_coding	0.00456449	0.000137	0.980807	red
ILMN_1779486	FAM126B	protein_coding	0.0069067	0.000251	0.707534	brown
ILMN_1780334	KCNJ2	protein_coding	0.00301258	7.32e-05	0.66023	brown
ILMN_1780546	OSM	protein_coding	0.0212993	0.00128	0.524566	yellow
ILMN_1781001	SOCS3	protein_coding	0.00589066	0.000198	0.695319	yellow
ILMN_1781198	PPP1R3D	protein_coding	0.00051053	3.25e-06	0.566407	brown
ILMN_1781285	DUSP1	protein_coding	0.0417316	0.00334	0.611303	red
ILMN_1781700	IL18R1	protein_coding	0.00724286	0.00027	1.3055	red
ILMN_1782050	CEBPD	protein_coding	0.00211435	4.02e-05	0.690021	brown
ILMN_1784216	KRTAP19-6	protein_coding	0.00659234	0.000235	0.834317	red
ILMN_1784884	LILRB3	protein_coding	0.00414739	0.000119	0.54565	black
ILMN_1785345	GPR84	protein_coding	0.0493487	0.00425	0.580139	yellow
ILMN_1785732	TNFAIP6	protein_coding	0.00627544	0.000218	1.00798	yellow
ILMN_1787529	C3AR1	protein_coding	0.00384441	0.000104	0.660776	yellow
ILMN_1788002	MAPK14	protein_coding	0.00015986	4.43e-07	0.743487	blue
ILMN_1789830	CFLAR	protein_coding	0.00363416	9.53e-05	0.617716	black
ILMN_1792682	MCTP2	protein_coding	0.0101382	0.000438	0.582441	brown
ILMN_1794165	PGD	protein_coding	0.00010214	2.27e-07	0.848233	blue
ILMN_1795158	FGR	protein_coding	0.00183617	3.26e-05	0.532816	pink
ILMN_1796138	BMX	protein_coding	0.00245365	5.22e-05	0.547787	pink
ILMN_1796316	MMP9	protein_coding	0.00015394	4.14e-07	1.44896	yellow
ILMN_1796976	NLRC4	protein_coding	0.00066919	5.52e-06	0.732539	blue
ILMN_1797875	ALOX5AP	protein_coding	0.00061773	4.81e-06	0.656642	black
ILMN_1798256	UPP1	protein_coding	0.00072497	6.57e-06	0.786524	blue
ILMN_1798543	STK17B	protein_coding	0.00138723	2.06e-05	0.656361	brown
ILMN_1798804	SRPK1	protein_coding	3.383e-05	2.36e-08	1.02364	pink
ILMN_1799208	CSGALNACT2	protein_coding	0.0312364	0.00222	0.513259	red
ILMN_1799765	RAB24	protein_coding	0.00271881	6.2e-05	0.57441	yellow
ILMN_1803464	PHTF1	protein_coding	0.00289638	6.9e-05	0.686208	black
ILMN_1803473	C1orf226	protein_coding	0.0172712	0.000957	0.627784	red
ILMN_1804743	USP32	protein_coding	0.00582315	0.000194	0.521498	pink
ILMN_1804935	VNN3	protein_coding	0.0112753	0.000514	0.606389	black
ILMN_1805228	LRG1	protein_coding	0.00358559	9.32e-05	0.773618	brown
ILMN_1806293	LIN7A	protein_coding	0.00257367	5.61e-05	0.537406	black
ILMN_1808047	PHC2	protein_coding	0.00169033	2.8e-05	0.814466	red
ILMN_1808811	SBNO2	protein_coding	0.00449796	0.000134	0.538304	pink
ILMN_1808979	CLEC4D	protein_coding	0.00956703	0.000406	0.771305	yellow
ILMN_1809400	FAM49B	protein_coding	0.00396944	0.000111	0.545185	brown
ILMN_1810420	DYSF	protein_coding	0.00027087	1.08e-06	0.964803	blue
ILMN_1810725	FAM129A	protein_coding	0.00620429	0.000215	0.662753	pink
ILMN_1812281	ARG1	protein_coding	0.00090855	9.89e-06	1.75116	red
ILMN_1812433	HP	protein_coding	0.00058179	4.27e-06	1.29243	blue
ILMN_1813625	TRIM25	protein_coding	0.00224385	4.5e-05	0.715633	yellow
ILMN_1815148	MAN2A2	protein_coding	0.0137363	0.000682	0.556306	red
ILMN_2052208	GADD45A	protein_coding	0.00510208	0.000161	0.779356	blue
ILMN_2053103	SLC40A1	protein_coding	0.0133623	0.000654	0.628465	brown
ILMN_2072178	ECHDC3	protein_coding	0.0138103	0.000689	1.0085	red
ILMN_2075051	PGS1	protein_coding	0.00076449	7.27e-06	0.835148	blue
ILMN_2078697	ALPK1	protein_coding	0.00178547	3.09e-05	0.642279	blue
ILMN_2081682	SMAP2	protein_coding	0.012623	0.000606	0.512546	red
ILMN_2083469	IRS2	protein_coding	0.0421143	0.00339	0.683593	red
ILMN_2083946	TGFA	protein_coding	0.0120301	0.000564	0.599924	brown
ILMN_2089073	ATP9A	protein_coding	0.00417441	0.00012	0.857905	blue
ILMN_2092118	FPR1	protein_coding	0.00057132	4.08e-06	0.619205	pink
ILMN_2092333	GPR141	protein_coding	0.0005104	3.21e-06	0.663332	yellow
ILMN_2115434	RAB32	protein_coding	4.414e-05	4.11e-08	0.68635	blue
ILMN_2123743	FCER1G	protein_coding	0.00399699	0.000112	0.60279	blue
ILMN_2126706	LMNB1	protein_coding	0.00402562	0.000113	0.752795	yellow
ILMN_2127379	ST6GALNAC3	protein_coding	0.00052974	3.56e-06	0.543571	red
ILMN_2132599	ANKRD22	protein_coding	0.00707911	0.00026	0.890521	yellow
ILMN_2142752	MANSC1	protein_coding	0.00146116	2.26e-05	0.718866	red
ILMN_2147517	CD58	protein_coding	0.00721406	0.000268	0.59623	brown
ILMN_2186061	PFKFB3	protein_coding	0.00105037	1.28e-05	1.23096	yellow
ILMN_2189222	KLHL8	protein_coding	0.00803591	0.000312	0.65503	red
ILMN_2204545	ST3GAL4	protein_coding	0.00116354	1.49e-05	0.61757	blue
ILMN_2205882	NSUN7	protein_coding	0.0068264	0.000247	0.60531	pink
ILMN_2205963	VSIR	protein_coding	0.00373805	0.0001	0.558519	red
ILMN_2225144	EIF4E3	protein_coding	0.00196883	3.64e-05	0.557312	yellow
ILMN_2230862	GYG1	protein_coding	0.00011154	2.65e-07	1.20684	blue
ILMN_2256050	SERPINA1	protein_coding	0.0224437	0.00139	0.598098	blue
ILMN_2260991	TSPO	protein_coding	0.00141593	2.15e-05	0.669856	blue
ILMN_2278636	CUX1	protein_coding	0.00123211	1.66e-05	0.617955	pink
ILMN_2307598	SLC37A3	protein_coding	0.00330811	8.35e-05	0.644997	brown
ILMN_2345898	SLA	protein_coding	0.00610782	0.000209	0.616519	black
ILMN_2358540	RBMS1	protein_coding	0.00141593	2.16e-05	0.574635	yellow
ILMN_2371724	CEACAM1	protein_coding	0.0374261	0.00285	0.556041	yellow
ILMN_2379967	FCAR	protein_coding	0.00101682	1.22e-05	0.667482	brown
ILMN_2391051	FCGR1B	protein_coding	0.0315408	0.00225	0.675872	yellow
ILMN_2393296	GK	protein_coding	0.00461988	0.00014	0.576112	yellow
ILMN_3178302	FNDC3B	protein_coding	0.00886971	0.000361	0.511223	yellow
ILMN_3224926	RBM47	protein_coding	0.0456911	0.0038	0.553808	brown
ILMN_3236556	UBXN2B	protein_coding	0.00072164	6.43e-06	0.70539	black
ILMN_3237385	NRBF2	protein_coding	0.0173125	0.000961	0.512564	brown
ILMN_3242900	HIST2H2AA3	protein_coding	0.00100725	1.19e-05	0.812768	blue
ILMN_3243928	DDX60L	protein_coding	0.0105647	0.000465	0.524086	brown
ILMN_3251658	LILRA6	protein_coding	0.00052218	3.37e-06	0.760739	blue
