# Supplementary material for: Identification of upregulated NF-κB inhibitor alpha and IRAK3 targeting lncRNA following intracranial aneurysm rupture-induced subarachnoid hemorrhage
Source: BMC Neurol. 2021 May 14;21:197. doi: 10.1186/s12883-021-02156-1 (PMC8120017; doi:10.1186/s12883-021-02156-1)
Supplement: Supplementary file 4 — Additional file 4: Supplementary Table S4. The list of the lncRNA-mRNA pairt with Pearson correlation coefficients (PCC) higher than 0.6. [file 12883_2021_2156_MOESM4_ESM.xls]

## Sheet: cor1
LncRNA	mRNA	PCC
LINC00265	ALPK1	0.873662
LINC00265	IL4R	0.845573
LINC00265	USB1	0.828693
LINC00265	ST3GAL4	0.818787
LINC00265	MKNK1	0.814517
LINC00265	CYSTM1	0.813462
LINC00265	FLOT2	0.813307
LINC00265	DYSF	0.802682
LINC00265	FUT7	0.796479
LINC00265	FLOT1	0.790156
LINC00265	PGS1	0.789835
LINC00265	ROPN1L	0.788564
LINC00265	PLPP2	0.788509
LINC00265	BCL6	0.773813
LINC00265	SBNO2	0.771677
LINC00265	GAS7	0.771243
LINC00265	F5	0.757504
LINC00265	USP32	0.756838
LINC00265	ZNF438	0.751115
LINC00265	TLR5	0.750051
LINC00265	PHF21A	0.748804
LINC00265	LTB4R	0.745094
LINC00265	ADGRG3	0.744088
LINC00265	TRIM25	0.743392
LINC00265	NLRC4	0.743121
LINC00265	ATP6V1C1	0.741797
LINC00265	ALOX5	0.740204
LINC00265	CST7	0.739775
LINC00265	ALPL	0.738858
LINC00265	ANXA3	0.737749
LINC00265	UPP1	0.737417
LINC00265	MCEMP1	0.736793
LINC00265	KCNJ15	0.731986
LINC00265	XPO6	0.730649
LINC00265	SLC26A8	0.728239
LINC00265	ATP9A	0.72647
LINC00265	RGL4	0.721831
LINC00265	NTN3	0.720944
LINC00265	PGD	0.71864
LINC00265	FAM129A	0.71717
LINC00265	KIF1B	0.715877
LINC00265	SERPINB1	0.715734
LINC00265	NSUN7	0.711842
LINC00265	GYG1	0.709555
LINC00265	RNF24	0.709242
LINC00265	APMAP	0.708496
LINC00265	BASP1	0.708169
LINC00265	SLC9A8	0.706107
LINC00265	ITGAM	0.702638
LINC00265	GRAMD1A	0.697306
LINC00265	LILRA6	0.696745
LINC00265	UGCG	0.696585
LINC00265	MGAM2	0.69622
LINC00265	FPR1	0.691414
LINC00265	MMP9	0.68783
LINC00265	HK3	0.68761
LINC00265	TLR4	0.685699
LINC00265	BMX	0.684663
LINC00265	ENTPD1	0.683557
LINC00265	MGAM	0.683011
LINC00265	RALB	0.682081
LINC00265	FGR	0.678854
LINC00265	C1RL	0.673052
LINC00265	RAB24	0.665872
LINC00265	HIST2H2AC	0.665165
LINC00265	CUX1	0.663301
LINC00265	NFE2	0.662297
LINC00265	LILRB3	0.658534
LINC00265	SRPK1	0.655657
LINC00265	CA4	0.654963
LINC00265	SLC2A14	0.652887
LINC00265	PHTF1	0.652042
LINC00265	FCER1G	0.651516
LINC00265	HIST2H2AA3	0.649771
LINC00265	PCNX1	0.648817
LINC00265	CEBPB	0.648385
LINC00265	MAPK14	0.645475
LINC00265	MCTP2	0.645019
LINC00265	HP	0.644143
LINC00265	MTHFS	0.640156
LINC00265	CFLAR	0.638275
LINC00265	SH3GLB1	0.637882
LINC00265	MTF1	0.636605
LINC00265	ACSL1	0.636356
LINC00265	N4BP2L2	0.636047
LINC00265	SLC11A1	0.635389
LINC00265	AQP9	0.633195
LINC00265	LRG1	0.632251
LINC00265	LIN7A	0.632147
LINC00265	UBXN2B	0.631121
LINC00265	HIST2H2AB	0.630033
LINC00265	MMP25	0.629606
LINC00265	PYGL	0.625525
LINC00265	PPP1R3D	0.623469
LINC00265	SERPINA1	0.623009
LINC00265	PFKFB3	0.622769
LINC00265	GK	0.62139
LINC00265	TLR8	0.617825
LINC00265	CREB5	0.617741
LINC00265	CR1	0.616514
LINC00265	MSRB1	0.6159
LINC00265	SPI1	0.614179
LINC00265	IRAK3	0.613239
LINC00265	ZNF281	0.61278
LINC00265	ALOX5AP	0.612651
LINC00265	PFKFB4	0.611904
LINC00265	APH1B	0.606887
LINC00265	S100A12	0.605732
LINC00265	H2AFJ	0.605048
LINC00265	SLA	0.603654
LINC00937	RAB24	0.866456
LINC00937	GRAMD1A	0.861116
LINC00937	IRAK3	0.846022
LINC00937	GPR141	0.836277
LINC00937	SAMSN1	0.833874
LINC00937	TRIM25	0.833042
LINC00937	PSTPIP2	0.827453
LINC00937	FCAR	0.815577
LINC00937	B4GALT5	0.804929
LINC00937	OSM	0.800911
LINC00937	KCNJ2	0.800361
LINC00937	PGLYRP1	0.798863
LINC00937	CLEC4E	0.797747
LINC00937	PFKFB3	0.793923
LINC00937	FLOT1	0.787552
LINC00937	MMP9	0.784136
LINC00937	CLEC4D	0.783597
LINC00937	NFKBIA	0.783053
LINC00937	CEACAM1	0.782338
LINC00937	PFKFB2	0.782092
LINC00937	LIMK2	0.774024
LINC00937	SH3GLB1	0.767863
LINC00937	ANKRD22	0.76549
LINC00937	AIM2	0.763367
LINC00937	TLR2	0.753259
LINC00937	HIST2H2BE	0.750863
LINC00937	TLR4	0.748933
LINC00937	RNF144B	0.74864
LINC00937	GK	0.746868
LINC00937	AQP9	0.743818
LINC00937	N4BP2L2	0.742823
LINC00937	SOCS3	0.741243
LINC00937	SBNO2	0.739591
LINC00937	SLC9A8	0.738718
LINC00937	LRG1	0.738685
LINC00937	IL18RAP	0.737919
LINC00937	KCNJ15	0.736563
LINC00937	MCTP2	0.73291
LINC00937	BMX	0.73235
LINC00937	RALB	0.730173
LINC00937	UGCG	0.729807
LINC00937	VNN1	0.729392
LINC00937	TNFAIP6	0.729323
LINC00937	NFIL3	0.727631
LINC00937	FNDC3B	0.727317
LINC00937	LIN7A	0.725837
LINC00937	PCNX1	0.724685
LINC00937	BCL6	0.722196
LINC00937	APMAP	0.721551
LINC00937	FGR	0.718614
LINC00937	SIPA1L2	0.718419
LINC00937	CEBPB	0.716551
LINC00937	BAZ1A	0.713162
LINC00937	REPS2	0.709035
LINC00937	TXN	0.707522
LINC00937	MSL3	0.706279
LINC00937	MTHFS	0.705781
LINC00937	CFLAR	0.705381
LINC00937	PHTF1	0.698806
LINC00937	KRTAP19-6	0.69876
LINC00937	MTF1	0.697354
LINC00937	VNN3	0.694848
LINC00937	STX3	0.694787
LINC00937	XPO6	0.691535
LINC00937	ADGRG3	0.687919
LINC00937	CR1	0.687634
LINC00937	IL1R2	0.686144
LINC00937	ETS2	0.684523
LINC00937	UBXN2B	0.683295
LINC00937	FPR2	0.683264
LINC00937	TLR8	0.681491
LINC00937	MGAM2	0.681249
LINC00937	GPR84	0.681155
LINC00937	UPP1	0.680676
LINC00937	RBMS1	0.680118
LINC00937	FPR1	0.679472
LINC00937	GYG1	0.677205
LINC00937	MSRB1	0.672453
LINC00937	HIST2H2AC	0.67181
LINC00937	C1orf226	0.669955
LINC00937	TLR5	0.66926
LINC00937	LILRB3	0.668339
LINC00937	QPCT	0.664863
LINC00937	ALOX5AP	0.662035
LINC00937	SIGLEC5	0.660693
LINC00937	ZNF281	0.660305
LINC00937	MKNK1	0.65987
LINC00937	ALOX5	0.656677
LINC00937	NAMPT	0.656187
LINC00937	DRAM1	0.653472
LINC00937	SERPINB1	0.652509
LINC00937	RGL4	0.652031
LINC00937	IL1RN	0.65099
LINC00937	FAM129A	0.645092
LINC00937	C1RL	0.640479
LINC00937	CSGALNACT2	0.638251
LINC00937	PPP1R3D	0.636111
LINC00937	CEBPD	0.635242
LINC00937	PGS1	0.634483
LINC00937	ACSL1	0.633391
LINC00937	CHIC2	0.633289
LINC00937	MGAM	0.632827
LINC00937	CUX1	0.631853
LINC00937	HIST2H2AA3	0.631152
LINC00937	IL18R1	0.629267
LINC00937	SERPINA1	0.628787
LINC00937	CPD	0.628516
LINC00937	SLC2A11	0.623798
LINC00937	FKBP5	0.623628
LINC00937	NSUN7	0.623288
LINC00937	NLRC4	0.622855
LINC00937	MAPK14	0.622798
LINC00937	SLA	0.620921
LINC00937	DYSF	0.617794
LINC00937	STK17B	0.617346
LINC00937	MCEMP1	0.617314
LINC00937	PFKFB4	0.615397
LINC00937	LMNB1	0.613536
LINC00937	C3AR1	0.612296
LINC00937	CYSTM1	0.612117
LINC00937	DDX60L	0.612009
LINC00937	IDI1	0.611015
LINC00937	GAS7	0.609482
LINC00937	CASP4	0.608817
LINC00937	KLHL8	0.608077
LINC00937	ZNF438	0.606404
LINC00937	PGD	0.605335
LINC00937	NFE2	0.601878
LINC00937	MTMR3	0.600784
LINC00937	ITGAM	0.600678
